# Supplementary material for: Response of Leaf Traits and Photosynthetic Fluorescence Characteristics of Fraxinus malacophylla Seedlings to Rainfall Patterns During Dry and Rainy Seasons in Southwestern China
Source: Ecol Evol. 2024 Oct 15;14(10):e70363. doi: 10.1002/ece3.70363 (PMC11474091; doi:10.1002/ece3.70363)
Supplement: Supplementary file 1 — Data S1. [file ECE3-14-e70363-s001.xlsx]

## Sheet: datas
Response of leaf traits and photosynthetic fluorescence characteristics of Fraxinus malacophylla seedlings to rainfall patterns during dry and rainy seasons in southwestern China
Author: Zeng, et al.
	Leaf trait data		December	Address	Number of blades (pieces)	Leaf length (cm)	Leaf width (cm)	Leaf circumference (cm)	Leaf area (cm²)	Leaf shape index	Leaf water content	SLA（cm2.g-1）	LMA（g.cm-2）	Fresh weight	Dry weight
		W-T		1	12	16.262	6.7275	94.431	524.017	2.41724	0.401105	60.4263	0.0165491	14.48	8.672
				1	22	9.27845	3.67745	41.2955	577.568	2.52306	0.520158	105.956	0.00943784	11.36	5.451
				1	20	8.5152	2.8938	50.5161	282.833	2.94257	0.367723	58.1244	0.0172045	7.696	4.866
		WT		2	21	8.12	3.94229	41.5983	437.298	2.05972	0.392903	58.3531	0.0171371	12.344	7.494
				2	12	16.2035	7.3575	73.014	704.549	2.20231	0.550311	165.077	0.00605778	9.491	4.268
				2	20	11.004	3.6114	58.5033	629.153	3.04702	0.498376	84.8487	0.0117857	14.782	7.415
		W+T		3	12	13.3015	6.6385	77.822	390.389	2.00369	0.536574	57.9126	0.0172674	14.546	6.741
				3	24	8.588	2.98525	42.8128	495.134	2.87681	0.62169	79.1202	0.012639	16.542	6.258
				3	13	18.3286	6.42	79.9472	789.151	2.85492	0.602189	139.18	0.00718494	14.253	5.67
		W-T+		4	12	15.1635	6.2675	59.319	644.153	2.41939	0.425013	120.786	0.00827908	9.275	5.333
				4	16	13.7933	4.554	78.2798	510.252	3.02882	0.360538	96.7669	0.0103341	8.246	5.273
				4	16	10.4876	6.036	70.6995	465.979	1.73751	0.420994	75.0248	0.0133289	10.727	6.211
		WT+		5	10	24.0792	9.5064	129.211	775.127	2.53295	0.634927	131.111	0.00762714	16.194	5.912
				5	14	17.3083	7.91443	142.836	852.869	2.18693	0.610209	108.646	0.00920423	20.139	7.85
				5	15	12.7272	5.6716	66.2472	642.95	2.24402	0.529652	155.003	0.00645151	8.819	4.148
		W+T+		6	14	13.806	4.536	59.3426	534.822	3.04365	0.632782	104.703	0.00955084	13.91	5.108
				6	19	11.4771	4.33768	65.2895	630.99	2.64589	0.456942	111.798	0.00894467	10.393	5.644
				6	16	9.9285	4.32712	47.3276	403.234	2.29448	0.488921	67.4981	0.0148152	11.689	5.974
			March	Address	Number of blades (pieces)	Leaf length (cm)	Leaf width (cm)	Leaf circumference (cm)	Leaf area (cm²)	Leaf shape index	Leaf water content	SLA（cm2.g-1）	LMA（g.cm-2）	Fresh weight	Dry weight
		W-T		1	16	10.7055	7.2705	61.7415	482.031	1.47246	0.425841	91.1557	0.0109702	9.21	5.288
				1	10	17.844	8.724	78.9808	429.645	2.04539	0.615584	145.15	0.00688941	7.7	2.96
				1	16	16.893	9.849	116.66	988.083	1.7152	0.520734	175.909	0.00568474	11.72	5.617
		WT		2	13	12.5975	10.5132	76.4529	461.559	1.19826	0.529335	85.8715	0.0116453	11.42	5.375
				2	9	27.1342	13.7076	13.6839	815.031	1.97951	0.290175	201.441	0.00496423	5.7	4.046
				2	18	14.7253	6.70044	76.6871	891.797	2.19767	0.630333	297.464	0.00336175	8.11	2.998
		W+T		3	24	9.171	4.03733	44.6713	589.403	2.27155	0.565279	128.55	0.00777906	10.547	4.585
				3	19	10.6522	5.82737	52.5992	556.735	1.82796	0.619756	85.0757	0.0117542	17.21	6.544
				3	15	11.976	10.232	62.8779	611.006	1.17045	0.551523	165.944	0.00602612	8.21	3.682
		W-T+		4	12	19.994	6.81733	58.1793	793.874	2.93282	0.474675	178.841	0.00559157	8.45	4.439
				4	11	20.3098	16.4895	126.002	828.788	1.23169	0.365088	229.01	0.00436662	5.7	3.619
				4	8	30.408	16.223	134.894	833.17	1.87438	0.230296	133.307	0.00750147	8.12	6.25
		WT+		5	21	13.797	6.8781	93.3318	801.357	2.00593	0.572721	135.708	0.00736875	13.82	5.905
				5	12	14.5847	7.524	60.894	535.823	1.93842	0.178065	105.146	0.0095106	6.2	5.096
				5	8	26.332	8.183	100.978	530.278	3.21789	0.247476	84.6955	0.011807	8.32	6.261
		W+T+		6	16	8.816	5.8085	41.469	380.06	1.51778	0.366815	89.3208	0.0111956	6.72	4.255
				6	10	23.0224	12.5176	91.728	787.759	1.8392	0.388462	123.862	0.00807353	10.4	6.36
				6	13	12.8818	6.62954	62.5268	416.322	1.9431	0.540174	98.3052	0.0101724	9.21	4.235
			June	Address	Number of blades (pieces)	Leaf length (cm)	Leaf width (cm)	Leaf circumference (cm)	Leaf area (cm²)	Leaf shape index	Leaf water content	SLA（cm2.g-1）	LMA（g.cm-2）	Fresh weight	Dry weight
		W-T		1	10	10.3232	4.12875	83.1679	900.31	2.50033	0.507466	150.806	0.00663105	12.121	5.97
				1	13	16.6142	8.2575	103.701	1263.41	2.01201	0.430697	158.72	0.00630042	13.982	7.96
				1	12	18.873	8.591	94.0295	951.596	2.19683	0.278751	109.003	0.00917406	12.104	8.73
		WT		2	6	17.9152	10.094	124.46	443.705	1.77484	0.346712	49.7427	0.0201034	13.654	8.92
				2	7	19.099	8.104	135.943	445.151	2.35674	0.240624	41.9558	0.0238346	13.972	10.61
				2	6	14.3935	7.6375	105.088	311.972	1.88458	0.395382	36.6595	0.0272781	14.075	8.51
		W+T		3	11	16.9231	7.056	203.662	721.106	2.3984	0.382759	68.4161	0.0146164	17.076	10.54
				3	8	14.3935	7.6375	54.8615	415.963	1.88458	0.407195	40.9816	0.0244012	17.122	10.15
				3	7	17.3265	6.9545	103.431	416.247	2.49141	0.458839	45.2935	0.0220782	16.982	9.19
		W-T+		4	12	17.83	9.3234	126.132	586.175	1.91239	0.369622	84.2205	0.0118736	11.041	6.96
				4	8	13.5525	7.03388	97.4021	336.921	1.92675	0.307048	44.2735	0.0225869	10.982	7.61
				4	8	17.454	9.5925	162.887	507.514	1.81955	0.448826	80.6859	0.0123937	11.412	6.29
		WT+		5	9	14.0544	7.2943	101.01	579.501	1.92676	0.599305	89.7061	0.0111475	16.122	6.46
				5	8	17.5246	9.5925	162.887	507.514	1.82691	0.458284	58.2012	0.0171818	16.097	8.72
				5	11	17.83	9.4104	126.132	837.922	1.89471	0.559101	119.362	0.00837787	15.922	7.02
		W+T+		6	10	12.1286	4.86815	72.4021	416.247	2.49141	0.447152	57.3343	0.0174416	13.132	7.26
				6	11	15.896	7.2045	103.035	637.559	2.2064	0.354476	69.4509	0.0143987	14.221	9.18
				6	12	17.755	6.953	95.7065	499.081	2.55357	0.390516	62.9358	0.0158892	13.011	7.93
			September	Address	Number of blades (pieces)	Leaf length (cm)	Leaf width (cm)	Leaf circumference (cm)	Leaf area (cm²)	Leaf shape index	Leaf water content	SLA（cm2.g-1）	LMA（g.cm-2）	Fresh weight	Dry weight
		W-T		1	9	17.2639	7.0125	139.704	678.17	2.46188	0.50628	76.0025	0.0131575	18.073	8.923
				1	8	14.9884	3.97125	119.629	533.884	3.77422	0.521968	58.1383	0.0172004	19.21	9.183
				1	10	17.7998	8.5195	136.367	667.522	2.0893	0.521023	65.617	0.0152399	21.239	10.173
		WT		2	12	17.5305	7.2807	97.9156	804.063	2.4078	0.533924	80.3902	0.0124393	21.46	10.002
				2	12	17.1505	7.3305	83.9665	681.473	2.33961	0.541725	61.6774	0.0162134	24.11	11.049
				2	18	14.5665	6.1985	88.2535	684.535	2.35	0.282524	74.7717	0.0133741	12.76	9.155
		W+T		3	11	15.4525	8.52155	77.674	678.836	1.81335	0.525716	55.4333	0.0180397	25.82	12.246
				3	13	14.5065	5.38754	84.12	429.623	2.69261	0.667437	34.3122	0.0291442	37.65	12.521
				3	11	16.046	7.7144	127.746	689.211	2.08001	0.531006	69.6173	0.0143642	21.109	9.9
		W-T+		4	15	13.7305	6.287	77.723	527.027	2.18396	0.500686	62.9737	0.0158797	16.761	8.369
				4	11	6.85555	5.40564	53.4135	409.75	1.26822	0.565911	48.6062	0.0205735	19.42	8.43
				4	12	16.004	7.2195	115.328	417.293	2.21677	0.498888	37.8086	0.026449	22.025	11.037
		WT+		5	8	16.9375	5.8825	124.966	345.632	2.8793	0.509884	28.6237	0.034936	24.637	12.075
				5	7	16.935	8.1708	138.866	522.335	2.07262	0.596066	58.3354	0.0171423	22.167	8.954
				5	7	17.0855	8.643	97.7236	455.144	1.9768	0.541214	57.9138	0.0172671	17.13	7.859
		W+T+		6	11	17.5231	9.377	131.926	653.643	1.86873	0.556915	53.7359	0.0186095	27.453	12.164
				6	10	14.1915	6.1621	107.225	568.731	2.30303	0.592614	44.446	0.0224992	31.41	12.796
				6	10	16.5428	8.4837	114.737	573.02	1.94995	0.571463	40.5076	0.0246867	33.01	14.146
	Photosynthetic parameter data		December	Address	Pn	Gs	Ci	Tr	WUE		March	Address	Pn	Gs	Ci	Tr	WUE		June	Address	Pn	Gs	Ci	Tr	WUE		September	Address	Pn	Gs	Ci	Tr	WUE
		W-T		1	12.68	0.08512	227.63	2.89	4.38754			1	17.2873	0.130479	164.382	4.77025	3.62397			1	22.1437	0.199365	271.092	2.87999	7.6888			1	17.1841	0.355973	302.096	9.87937	1.7394
				1	9.917	0.06584	229.321	2.6	3.81423			1	18.7249	0.14779	167.733	6.4102	2.92111			1	22.9205	0.164453	274.174	2.05788	11.1379			1	16.4509	0.399452	314.997	9.91228	1.65965
				1	10.6667	0.07628	227.667	2.64333	4.03531			1	18.3841	0.134841	166.289	4.38615	4.19139			1	21.1102	0.188037	279.837	2.16232	9.76276			1	18.8123	0.320632	303.887	8.02176	2.34516
		WT		2	23.32	0.2352	237.333	8.38667	2.7806			2	32.3334	0.302922	210.636	9.58277	3.37412			2	24.509	0.267795	270.051	3.00404	8.15866			2	16.0888	0.221298	267.408	4.85657	3.31278
				2	25.68	0.242	239.333	9.92333	2.58784			2	32.1033	0.30237	211.561	9.56514	3.35628			2	24.0103	0.26446	273.396	3.23866	7.41367			2	19.7413	0.236018	259.366	6.30183	3.13263
				2	25.04	0.2388	235.333	7.72667	3.24072			2	31.0177	0.281378	207.5	8.92225	3.47644			2	23.6522	0.278025	277.506	3.60877	6.55407			2	18.7913	0.223102	257.778	5.87115	3.20061
		W+T		3	24.019	0.2684	239.333	8.42667	2.85036			3	20.7404	0.184112	225.548	5.99521	3.45949			3	26.0154	0.128953	207.721	2.2427	11.6			3	15.7681	0.248944	280.033	6.5138	2.42072
				3	20.88	0.2844	242.333	9.58	2.17954			3	22.9512	0.197962	229.668	6.32144	3.63069			3	26.1337	0.109965	205.676	2.05624	12.7095			3	15.1445	0.26866	290.118	7.43232	2.03766
				3	21.456	0.3426	239.333	7.63778	2.80919			3	19.3075	0.196195	226.984	6.80838	2.83584			3	29.0406	0.149203	208.549	3.31499	8.7604			3	16.3052	0.274156	284.097	8.02623	2.03149
		W-T+		4	14.168	0.1584	245.667	5.23	2.70899			4	21.6318	0.221248	244.173	10.748	2.01264			4	24.541	0.182571	218.695	2.63772	9.30387			4	18.4216	0.282546	278.519	9.00125	2.04656
				4	15.2	0.1728	245.667	5.96	2.55034			4	20.9127	0.214272	237.007	8.61965	2.42617			4	26.8464	0.181831	220.154	2.10339	12.7634			4	15.9989	0.261023	277.403	7.98513	2.00359
				4	16.8	0.1864	238.667	6.59	2.54932			4	20.3612	0.201904	237.428	9.88735	2.05932			4	27.5051	0.203327	220.585	3.20898	8.57127			4	16.7534	0.24514	271.332	6.65103	2.51891
		WT+		5	23.64	0.238	226	8.60333	2.74777			5	19.331	0.227521	211.289	7.31956	2.641			5	30.7398	0.131498	167.585	2.35439	13.0564			5	20.8662	0.225413	264.541	6.59834	3.16234
				5	22.36	0.2268	231.333	7.25333	3.08272			5	19.71	0.249134	217.412	9.19273	2.14409			5	29.9105	0.15145	167.585	2.4399	12.2589			5	21.7099	0.183088	259.542	4.4291	4.90164
				5	20.867	0.2035	221.667	6.83667	3.05222			5	20.3933	0.236713	217.841	8.87184	2.29865			5	31.5692	0.111546	171.001	2.79769	11.284			5	19.5792	0.236446	271.912	6.28152	3.11695
		W+T+		6	20.44	0.1712	198.667	5.51333	3.70738			6	28.2473	0.201549	181.869	6.19654	4.55857			6	26.2518	0.110834	166.542	2.0821	12.6083			6	17.241	0.170255	175.249	3.52067	4.89706
				6	18.36	0.1904	214.963	6.41481	2.86212			6	27.3669	0.223321	183.262	5.66971	4.82687			6	27.9145	0.154158	168.562	2.23795	12.4732			6	23.1952	0.210395	187.514	4.6429	4.99583
				6	18.76	0.1696	209.667	5.98667	3.13363			6	29.1747	0.226837	186.891	6.85751	4.25442			6	25.9108	0.146475	164.96	2.77023	9.35329			6	19.1785	0.152748	181.073	4.28547	4.47523
	Fluorescence parameter data		December	Address	F0	Fm	Fv/Fm	PI		March	Address	F0	Fm	Fv/Fm	PI		June	Address	F0	Fm	Fv/Fm	PI		September	Address	F0	Fm	Fv/Fm	PI
		W-T		1	466	2225	0.792	1.324			1	460	1416	0.644	1.672			1	410	2921	0.859	1.984			1	444	2568	0.799	1.638
				1	487	2130	0.734	1.314			1	445	1403	0.686	1.72			1	405	2802	0.855	2.124			1	445	2144	0.792	0.987
				1	463	2333	0.813	1.898			1	445	1469	0.728	2.034			1	415	2911	0.857	1.666			1	426	2319	0.801	1.166
		WT		2	357	2058	0.825	4.744			2	428	1481	0.711	1.239			2	388	2365	0.836	3.609			2	427	2165	0.803	1.124
				2	369	2167	0.83	4.536			2	420	1366	0.617	1.146			2	403	2510	0.804	2.295			2	396	2294	0.827	2.739
				2	369	2099	0.824	4.329			2	423	1369	0.675	1.233			2	398	2693	0.852	2.541			2	445	2298	0.778	0.776
		W+T		3	374	2030	0.814	2.857			3	442	1320	0.665	0.904			3	428	2640	0.834	2.883			3	402	2476	0.828	1.289
				3	420	2258	0.814	2.724			3	450	1466	0.539	0.749			3	395	2595	0.848	1.596			3	392	2444	0.84	2.502
				3	369	2034	0.819	2.419			3	465	1339	0.624	0.811			3	381	2455	0.842	2.81			3	391	2263	0.827	2.072
		W-T+		4	400	2327	0.837	2.761			4	544	1209	0.424	0.585			4	417	2505	0.811	2.429			4	431	2289	0.812	0.98
				4	415	2249	0.802	2.505			4	507	1184	0.552	0.513			4	385	2312	0.842	2.156			4	417	2173	0.828	3.201
				4	401	2279	0.824	2.125			4	493	1172	0.633	0.455			4	394	2219	0.854	1.871			4	447	2304	0.806	1.144
		WT+		5	389	2008	0.776	3.947			5	618	1103	0.603	0.523			5	414	2358	0.851	3.319			5	403	2286	0.804	2.125
				5	416	2222	0.813	2.068			5	667	1272	0.476	0.713			5	432	2527	0.829	1.424			5	408	2380	0.829	2.412
				5	393	2195	0.818	2.534			5	607	1631	0.628	0.626			5	455	2397	0.81	2.421			5	404	2502	0.839	1.982
		W+T+		6	380	1793	0.788	2.905			6	500	1569	0.681	0.807			6	361	2255	0.828	1.972			6	425	2399	0.843	2.335
				6	382	1812	0.836	3.091			6	479	1402	0.681	0.701			6	388	2344	0.832	2.331			6	416	2496	0.833	2.205
				6	374	1792	0.798	3.412			6	486	1489	0.674	0.617			6	396	2422	0.852	3.302			6	482	2363	0.796	1.973
